# Supplementary material for: Carbon Monoxide Release from Aryl-Propargyl Dicobalt(0)Hexacarbonyl Derivatives: A Computational and Experimental Study
Source: Int J Mol Sci. 2024 Oct 30;25(21):11644. doi: 10.3390/ijms252111644 (PMC11546923; doi:10.3390/ijms252111644)
Supplement: Supplementary file 1 [file ijms-25-11644-s001.zip]

Archive with 1 entries (1 files):
- ijms-3287206-supplementary.pdf
